# Supplementary material for: Embeddings from protein language models predict conservation and variant effects
Source: Hum Genet. 2021 Dec 30;141(10):1629–47. doi: 10.1007/s00439-021-02411-y (PMC8716573; doi:10.1007/s00439-021-02411-y)
Supplement: Supplementary file 2 — Supplementary file2 (XLSX 31 KB) [file 439_2021_2411_MOESM2_ESM.xlsx]

## Sheet: Datasets
Dataset Name	# DMS scores	# comparable scores	Reference	PMID	Name in Reference
AMIE_PSEAE	6227	4506	Wrenbeck et al., Nat Commun, 2017	28585537	isobutyramide_normalized_fitness
B3VI55_LIPST	7631	6326	Klesmith et al., ACS Synth Bio, 2016	26369947	SelectionOne
B3VI55_LIPSTSTABLE	7890	6540	Klesmith et al., ACS Synth Bio, 2015	26369947	SelectionTwo
BF520_ENV	12577	12236	Haddox et al. Elife, 2018	29590010	fitness
BG_STRSQ	2999	2634	Romero et al., PNAS, 2015	26040002	enrichment
BG505_ENV	12729	12217	Haddox et al. Elife, 2018	29590010	fitness
BLAT_ECOLX_Ostermeier2014	5197	4594	Firnberg et al., Mol Biol Evol, 2014	24567513	linear
BLAT_ECOLX_Palzkill2012	4996	4788	Deng et al., JMB, 2012	23017428	ddG_stat
BLAT_ECOLX_Ranganathan2015	4996	4788	Stiffler et al., Cell, 2015	25723163	2500
BLAT_ECOLX_Tenaillon2013	989	949	Jacquier et al., PNAS 2013	23878237	MIC_score
BRCA_HUMAN_BRCT	651	491	Findlay et al., Biorxiv 2018	NA	function_score
BRCA_HUMAN_RING	1434	1184	Findlay et al., Biorxiv 2018	NA	function_score
CALM1_HUMAN	1813	1729	Roth et al., MSB, 2017	29269382	screenscore
DLG	1576	1557	McLaughlin et al., Nature, 2012	23041932	CRIPT
GAL4	1195	1104	Kitzman et al., Nat Methods, 2015	25559584	SEL_C_64h
HG_FLU	10715	10336	Doud & Bloom, Viruses, 2016	27271655	transformed_pref
HSP82	4323	4103	Mishra et al., Cell Reports, 2016	27068472	selection_coefficient
IF1_ECOLI	1367	1311	Kelsic et al., Cell Systems, 2016	28009265	fitness_rich
KKA2	4960	4259	Melnikov et al., NAR, 2014	24914046	Kan18_avg
MK01_HUMAN	6809	5463	Brenan et al., Cell Rep, 2016	27760319	DOX_Average
MTH3_HAEAESTABILIZED	1777	1719	Rockah-Shmuel et al., PLOS Comp Bio, 2015	26274323	Wrel_G17_filtered
PA_FLU	1847	1800	Wu et al., PLOS Genetics, 2015	26132554	RF_index
PABP_singles	1187	1187	Melamed et al., RNA, 2013	24064791	linear
POL_HV1N5	21	21	Mann et al.,PLoS Comp Bio ,2014	25102049	Rcmutant_RC_NL43
POLG_HCVJF	1630	1630	Qi et al., PLOS Pathogens, 2014	24722365	fitness
PTEN_HUMAN	4077	3012	Matreyek et al., Nat Gen, 2019	29785012	score
RASH_HUMAN	3134	3078	Bandaru et al., Elife, 2017	28686159	unregulated
RL401_Bolon2013	1194	1159	Roscoe et al, JMB, 2013	23376099	selection_coefficient
RL401_Bolon2014	1364	1293	Roscoe et al, JMB, 2014	24862281	react_rel
RL401_Fraser2016	1253	1199	Mavor et al., Elife, 2016	27111525	DMSO
SUMO1_HUMAN	1700	1328	Roth et al., MSB, 2017	29269382	screenscore
TIM_SULSO	1519	1519	Chan et al., Nat Commun, 2017	28262665	fitness
TIM_THEMA	1519	1519	Chan et al., Nat Commun, 2017	28262665	fitness
TIM_THETH	1519	1519	Chan et al., Nat Commun, 2017	28262665	fitness
TPK1_HUMAN	3181	2607	Roth et al., MSB, 2017	29269382	screenscore
TPMT_HUMAN	3845	2657	Matreyek et al., Nat Gen, 2019	29785012	score
UBC9_HUMAN	2563	2283	Roth et al., MSB, 2017	29269382	screenscore
UBE4B	899	603	Starita et al., PNAS, 2013	23509263	log2_ratio
YAP1: Fields 2012	362	313	Araya et al., PNAS, 2012	23035249	linear

## Sheet: Spearman Correlation DMS39
Dataset Name	Spearman_subset_DeepSequence	Spearman_subset_pval_DeepSequence	Spearman_subset_GEMME	Spearman_subset_pval_GEMME	Spearman_subset_ESM-1v	Spearman_subset_pval_ESM-1v	Spearman_subset_VESPA	Spearman_subset_pval_VESPA	Spearman_subset_VESPA_red	Spearman_subset_pval_VESPA_red	Spearman_subset_ProtT5logodds	Spearman_subset_pval_ProtT5logodds	Spearman_subset_blsm	Spearman_subset_pval_blsm
AMIE_PSEAE	0.642311	0	0.58	0	0.66508	0	0.620891	0	0.568085	0	0.594831	0	0.341715	1.25786e-123
B3VI55_LIPST	0.231242	1.47589e-77	0.47	0	0.235909	9.86013e-81	0.21536	2.83147e-67	0.193877	1.25626e-54	0.232583	1.83498e-78	0.159508	2.54114e-37
B3VI55_LIPSTSTABLE	0.488117	0	0.24	3.75e-78	0.515549	0	0.476195	0	0.424196	5.29523e-284	0.528216	0	0.314106	1.05487e-149
BF520_ENV	0.00293352	0.745587	0.52	0	0.50887	0	0.525528	0	0.4836	0	0.493566	0	0.198337	8.82101e-109
BG_STRSQ	0.671353	0	0.65	2.05e-302	0.530952	1.57608e-191	0.631174	9.51382e-293	0.575227	6.1671e-232	0.648628	2.20215909e-314	0.318579	3.3243e-63
BG505_ENV	0.179018	1.61444e-88	0.52	0	0.515609	0	0.457889	0	0.456284	0	0.229956	2.46045e-146	0.246891	4.43881e-169
BLAT_ECOLX_Ostermeier2014	0.778004	0	0.74	0	0.722962	0	0.760566	0	0.755541	0	0.424902	7.93321e-201	0.343069	4.72409e-127
BLAT_ECOLX_Palzkill2012	0.55568	0	0.51	3.41e-299	0.539938	0	0.519054	0	0.487122	7.28872e-284	0.382318	1.795e-166	0.303291	1.97223e-102
BLAT_ECOLX_Ranganathan2015	0.7755	0	0.74	0	0.724522	0	0.769289	0	0.762296	0	0.434445	1.09632e-219	0.349759	8.07747e-138
BLAT_ECOLX_Tenaillon2013	0.754345	2.77409e-175	0.68	1.01e-115	0.705012	1.73807e-143	0.723527	1.31887e-154	0.693254	7.27553e-137	0.54922	6.97475e-76	0.418362	1.6759e-41
BRCA_HUMAN_BRCT	0.553257	1.02375e-40	0.59	4.34e-95	0.554661	5.90085e-41	0.552679	1.28384e-40	0.51162	4.17488e-34	0.551697	1.88336e-40	0.395427	7.95188e-20
BRCA_HUMAN_RING	0.580168	1.87369e-107	0.61	3.98e-43	0.43861	7.61362e-57	0.55278	1.06194e-95	0.496381	1.15041e-74	0.575876	1.54335e-105	0.26771	7.01062e-21
CALM1_HUMAN	0.227899	8.30906e-22	0.25	1.98e-22	0.261203	2.30254e-28	0.209964	1.11653e-18	0.149726	3.93446e-10	0.296737	1.74584e-36	0.195122	2.69251e-16
DLG	0.603663	3.13103e-155	0.6	4.96e-140	0.595127	7.85015e-150	0.559789	4.09837e-129	0.537739	2.11644e-117	0.427662	2.94953e-70	0.215203	9.03295e-18
GAL4	0.447717	1.57008e-55	0.61	5.34e-107	0.447754	1.53505e-55	0.629723	5.1725e-123	0.549646	3.68272e-88	0.635213	8.71661e-126	0.16393	4.30772e-08
HG_FLU	0.408559	0	0.53	0	0.53791	0	0.481733	0	0.396936	0	0.45679	0	0.29409	2.71366e-205
HSP82	0.533702	6.6649e-301	0.58	0	0.573304	0	0.569351	0	0.557854	0	0.492643	6.99019e-250	0.168729	1.39338e-27
IF1_ECOLI	0.52321	5.07304e-93	0.59	8.58e-119	0.549983	1.62052e-104	0.501797	1.536e-84	0.448743	5.95739e-66	0.516104	3.86526e-90	0.190342	3.68154e-12
KKA2	0.661472	0	0.66	0	0.625189	0	0.640923	0	0.595093	0	0.627156	0	0.244111	8.01319e-59
MK01_HUMAN	0.239778	2.72661e-72	0.27	1.23e-84	0.203122	5.74993e-52	0.211223	3.83353e-56	0.253426	8.17477e-81	0.0244804	0.0704114	0.0269229	0.0466093
MTH3_HAEAESTABILIZED	0.726741	2.4064e-282	0.69	4.54e-231	0.704264	9.6067e-258	0.699558	6.92572e-253	0.657934	9.94843e-214	0.664224	3.06234e-219	0.354102	6.05466e-52
PA_FLU	0.468714	5.61992e-99	0.61	5.62e-167	0.0887679	0.000162637	0.38164	1.708e-63	0.370486	1.14884e-59	0.251067	2.82299e-27	0.28499	5.5521e-35
PABP_singles	0.687903	3.9525e-167	0.62	9.94e-114	0.665727	7.43838e-153	0.69282	1.80371e-170	0.639523	1.69402e-137	0.698607	1.72634e-174	0.297531	1.08811e-25
POL_HV1N5	0.77094	4.30606e-05	0.62	0.00240129	0.548716	0.00999911	0.672536	0.000837268	0.454874	0.0382819	0.697952	0.00043483	0.295188	0.193921
POLG_HCVJF	0.371382	1.81302e-54	0.66	2.82e-180	0.271424	6.39825e-29	0.496442	3.68538e-102	0.451909	7.67181e-83	0.361441	1.75761e-51	0.319709	4.69529e-40
PTEN_HUMAN	0.419875	5.95918e-129	0.52	9.49e-193	0.423894	1.18717e-131	0.394985	5.01851e-113	0.366882	1.27909e-96	0.373418	2.71822e-100	0.283775	6.81337e-57
RASH_HUMAN	0.466305	5.23094e-166	0.47	1.42e-160	0.406324	1.05338e-122	0.335824	5.06419e-82	0.317073	7.6401e-73	0.271661	3.26796e-53	0.269632	2.03788e-52
RL401_Bolon2013	0.489107	9.68563e-71	0.54	6.16e-81	0.380604	2.95965e-41	0.542713	9.48383e-90	0.553532	5.1103e-94	0.290358	5.96253e-24	0.29407	1.49275e-24
RL401_Bolon2014	0.42269	3.47553e-57	0.53	3.49e-81	0.258938	2.96858e-21	0.334681	3.2817e-35	0.342674	6.18718e-37	0.225289	2.42768e-16	0.275924	5.03768e-24
RL401_Fraser2016	0.446137	1.05605e-59	0.48	1.35e-64	0.329814	8.09647e-32	0.42738	2.01997e-54	0.428915	7.68481e-55	0.250909	1.13929e-18	0.245203	7.08538e-18
SUMO1_HUMAN	0.481713	4.29885e-78	0.51	1.48e-83	0.487493	3.31344e-80	0.404781	1.6108e-53	0.383081	1.14479e-47	0.270787	9.47524e-24	0.279462	2.99324e-25
TIM_SULSO	0.550595	3.87992e-121	0.56	4.03e-117	0.643228	3.95896e-178	0.589597	6.86959e-143	0.519427	1.0319e-105	0.638651	7.60665e-175	0.340204	1.81504e-42
TIM_THEMA	0.437933	3.37099e-72	0.41	2.25e-52	0.506325	1.07828e-99	0.427269	1.89584e-68	0.365336	3.59351e-49	0.479918	2.48419e-88	0.280898	6.09392e-29
TIM_THETH	0.587795	8.08352e-142	0.49	1.42e-87	0.588164	4.8821e-142	0.552964	2.23325e-122	0.469367	4.60708e-84	0.612592	3.6031e-157	0.373687	1.55376e-51
TPK1_HUMAN	0.256731	1.6335e-40	0.25	4.83e-36	0.332923	1.65224e-68	0.257259	1.11604e-40	0.192624	3.29068e-23	0.362595	7.89638e-82	0.24116	8.23115e-36
TPMT_HUMAN	0.570659	1.8904e-229	0.58	7.18e-228	0.575743	1.8546e-234	0.558827	3.9795e-218	0.510449	2.8308e-176	0.555573	4.30594e-215	0.255637	6.55177e-41
UBC9_HUMAN	0.156798	4.904e-14	0.53	3.05e-158	0.530061	1.32345e-165	0.483492	4.49562e-134	0.467915	1.43217e-124	0.305723	1.35449e-50	0.280453	1.57385e-42
UBE4B	0.539582	7.42064e-47	0.56	7.18e-48	0.528195	1.2562e-44	0.480399	3.85453e-36	0.434384	3.82116e-29	0.409859	7.86413e-26	0.238595	2.98e-09
YAP1: Fields 2012	0.645634	2.64808e-38	0.66	6.04e-35	0.499518	3.69786e-21	0.560645	2.63153e-27	0.565115	8.30486e-28	0.314919	1.23556e-08	0.0927461	0.101461

## Sheet: Pearson Correlation DMS39
Dataset Name	Pearson_subset_DeepSequence	Pearson_subset_pval_DeepSequence	Pearson_subset_GEMME	Pearson_subset_pval_GEMME	Pearson_subset_ESM-1v	Pearson_subset_pval_ESM-1v	Pearson_subset_VESPA	Pearson_subset_pval_VESPA	Pearson_subset_VESPA_red	Pearson_subset_pval_VESPA_red	Pearson_subset_ProtT5logodds	Pearson_subset_pval_ProtT5logodds	Pearson_subset_blsm	Pearson_subset_pval_blsm
AMIE_PSEAE	0.599381	0	0.52	3.13e-284	0.615641	0	0.575624	0	0.5183	2.45622e-308	0.547719	0	0.335631	4.57778e-119
B3VI55_LIPST	0.261859	1.08411e-99	0.2	3.75e-78	0.258666	3.0815e-97	0.210852	1.67823e-64	0.174497	1.96546e-44	0.267865	2.12204e-104	0.165566	4.08389e-40
B3VI55_LIPSTSTABLE	0.459769	0	0.37	0	0.480622	0	0.432874	6.03367e-297	0.375866	1.5414e-218	0.502475	0	0.323045	1.02828e-158
BF520_ENV	0.0177185	0.0500068	0.52	0	0.504687	0	0.516068	0	0.469543	0	0.490737	0	0.193116	4.0081e-103
BG_STRSQ	0.62357	9.47297e-284	0.62	0	0.524334	5.42557e-186	0.603355	5.33719e-261	0.553427	2.78795e-211	0.601737	3.00499e-259	0.283484	7.18519e-50
BG505_ENV	0.205607	9.441e-117	0.52	2.05e-302	0.511661	0	0.455133	0	0.455451	0	0.235146	4.09847e-153	0.249263	2.07157e-172
BLAT_ECOLX_Ostermeier2014	0.757876	0	0.66	0	0.69435	0	0.734357	0	0.723029	0	0.4267	1.07858e-202	0.343796	1.28307e-127
BLAT_ECOLX_Palzkill2012	0.553648	0	-0.16		0.535324	0	0.513044	7.926e-320	0.469018	1.59404e-260	0.391658	2.55306e-175	0.314807	1.25917e-110
BLAT_ECOLX_Ranganathan2015	0.754139	0	0.71	0	0.706789	0	0.746759	0	0.744156	0	0.423013	3.42268e-207	0.350354	2.58929e-138
BLAT_ECOLX_Tenaillon2013	0.742655	4.31896e-167	0.71	5.23e-147	0.7031	2.18347e-142	0.715474	1.16518e-149	0.69903	4.4638e-140	0.495815	4.9882e-60	0.395257	7.6188e-37
BRCA_HUMAN_BRCT	0.649818	3.06194e-60	0.62	5.8e-110	0.707384	1.05027e-75	0.668481	7.12356e-65	0.634989	8.73335e-57	0.598976	3.9145e-49	0.423467	8.73544e-23
BRCA_HUMAN_RING	0.61948	2.07425e-126	0.72	1.8e-69	0.519402	8.92677e-83	0.594425	5.01228e-114	0.537322	1.55612e-89	0.578509	1.03879e-106	0.277332	2.38004e-22
CALM1_HUMAN	0.257412	1.442e-27	0.26	1.86e-28	0.273644	4.51493e-31	0.238925	7.20911e-24	0.177731	9.74913e-14	0.311522	3.19605e-40	0.222276	8.51448e-21
DLG	0.649535	2.83495e-187	0.57	7.03e-136	0.553457	1.16382e-125	0.49051	4.78874e-95	0.487693	8.04823e-94	0.379366	1.80202e-54	0.240496	6.35326e-22
GAL4	0.423639	2.6184e-49	0.51	5.35e-73	0.431221	3.25535e-51	0.563031	2.47546e-93	0.492863	1.24667e-68	0.584838	2.77115e-102	0.177752	2.73413e-09
HG_FLU	0.420222	0	0.52	0	0.528628	0	0.469913	0	0.391934	0	0.433745	0	0.296793	3.18987e-209
HSP82	0.502398	2.23245e-261	0.65	0	0.572954	0	0.597105	0	0.606602	0	0.466916	2.71721e-221	0.186303	2.31424e-33
IF1_ECOLI	0.525209	7.62461e-94	0.61	5.64e-133	0.550079	1.46664e-104	0.504803	1.07676e-85	0.462324	2.10963e-70	0.499732	9.39312e-84	0.221605	4.76654e-16
KKA2	0.6036	0	0.58	0	0.566663	0	0.579798	0	0.537862	4.746835e-318	0.571566	0	0.19856	4.01674e-39
MK01_HUMAN	0.173737	2.78896e-38	-0.22	7.1e-62	0.127482	3.1112e-21	0.146924	9.63877e-28	0.205953	2.0905e-53	0.0631121	3.0365e-06	0.069689	2.52345e-07
MTH3_HAEAESTABILIZED	0.713668	9.55215e-268	0.64	4.9e-202	0.687001	2.23648e-240	0.684186	1.16694e-237	0.647468	7.58822e-205	0.658492	3.26638e-214	0.348599	2.71459e-50
PA_FLU	0.379652	8.42663e-63	0.43	9.97e-83	0.0542043	0.0214602	0.296031	9.82873e-38	0.271987	6.76159e-32	0.220589	2.82079e-21	0.202682	3.84185e-18
PABP_singles	0.702291	4.23973e-177	0.63	3.29e-130	0.663207	2.60759e-151	0.697981	4.74879e-174	0.639499	1.74549e-137	0.702182	5.07056e-177	0.287413	5.20997e-24
POL_HV1N5	0.760154	6.3674e-05	0.572505	0.00668259	0.54442	0.0107214	0.791169	1.94888e-05	0.583028	0.00553805	0.736697	0.000139703	0.515466	0.016776
POLG_HCVJF	0.431505	6.65073e-75	0.63	1.98e-183	0.270165	1.16975e-28	0.457941	2.70704e-85	0.408074	1.95278e-66	0.349461	5.07929e-48	0.332077	2.93058e-43
PTEN_HUMAN	0.395332	3.07329e-113	0.5	6.64e-192	0.418959	2.42932e-128	0.37366	1.98067e-100	0.328717	8.00462e-77	0.376059	8.44129e-102	0.278067	1.31184e-54
RASH_HUMAN	0.481861	9.87641e-179	0.49	2.86e-187	0.414738	2.91016e-128	0.368973	6.90263e-100	0.360768	2.89867e-95	0.273768	4.80389e-54	0.262949	7.56495e-50
RL401_Bolon2013	0.458522	2.55562e-61	0.46	4.78e-61	0.344392	1.29218e-33	0.421984	2.98597e-51	0.433882	2.14173e-54	0.242937	4.96179e-17	0.267242	2.10097e-20
RL401_Bolon2014	0.475639	5.83612e-74	0.59	6.1e-122	0.277327	2.91323e-24	0.325084	3.31441e-33	0.328124	7.82158e-34	0.224772	2.85016e-16	0.281682	5.21841e-25
RL401_Fraser2016	0.454863	2.82698e-62	0.42	5.88e-53	0.324302	9.22591e-31	0.370885	2.12055e-40	0.370657	2.38589e-40	0.239985	3.61936e-17	0.241011	2.63431e-17
SUMO1_HUMAN	0.475103	1.00198e-75	0.51	4.4e-87	0.479341	3.08352e-77	0.395821	4.74478e-51	0.371231	1.18243e-44	0.25938	7.37888e-22	0.283184	6.54088e-26
TIM_SULSO	0.579627	4.76747e-137	0.56	1.3e-124	0.635528	1.23016e-172	0.594532	7.39736e-146	0.531589	1.53497e-111	0.641469	7.34522e-177	0.356233	1.13218e-46
TIM_THEMA	0.450022	1.2931e-76	0.42	1.54e-64	0.509098	6.03372e-101	0.433082	1.77953e-70	0.369185	2.98219e-50	0.492881	8.74316e-94	0.320923	9.97075e-38
TIM_THETH	0.618929	2.58056e-161	0.53	1.76e-109	0.607346	8.28229e-154	0.58454	6.6824e-140	0.500201	5.71477e-97	0.639233	2.92874e-175	0.386403	2.85246e-55
TPK1_HUMAN	0.236171	2.25329e-34	0.2	3.63e-24	0.298603	7.72918e-55	0.229742	1.43251e-32	0.167437	7.57455e-18	0.32281	2.71952e-64	0.237651	8.50577e-35
TPMT_HUMAN	0.555831	2.48425e-215	0.54	4.5e-201	0.56041	1.29199e-219	0.539305	2.05276e-200	0.487767	7.23443e-159	0.535394	5.28471e-197	0.260325	2.06282e-42
UBC9_HUMAN	0.115208	3.38771e-08	0.46	2.72e-120	0.450114	2.68548e-114	0.413852	3.57296e-95	0.408659	1.2728e-92	0.272051	5.00303e-40	0.258303	4.04082e-36
UBE4B	0.490857	6.94953e-38	0.53	2.07e-45	0.525203	4.68584e-44	0.42522	7.11638e-28	0.389131	3.09024e-23	0.36711	1.12491e-20	0.23951	2.58301e-09
YAP1: Fields 2012	0.581135	1.14927e-29	0.53	2.21e-24	0.393181	5.15505e-13	0.445623	1.12483e-16	0.469125	1.55994e-18	0.21295	0.000147033	0.0604427	0.286407
